# Supplementary material for: Multipurpose Prevention Technologies: Oral, Parenteral, and Vaginal Dosage Forms for Prevention of HIV/STIs and Unplanned Pregnancy
Source: Polymers (Basel). 2021 Jul 26;13(15):2450. doi: 10.3390/polym13152450 (PMC8347890; doi:10.3390/polym13152450)
Supplement: Supplementary file 1 [file polymers-13-02450-s001.zip]

Archive with 1 entries (1 files):
- polymers-1299601-supplementary.pdf
